# Supplementary material for: Flow-induced oscillations of vocal-fold replicas with tuned extensibility and material properties
Source: Sci Rep. 2023 Dec 19;13:22658. doi: 10.1038/s41598-023-48080-x (PMC10730560; doi:10.1038/s41598-023-48080-x)
Supplement: Supplementary file 3 — Supplementary Figure 2. [file 41598_2023_48080_MOESM3_ESM.zip]

Archive with 9 entries (9 files):
- Fig2_EF10-eps23.mp4
- Fig2_EF10-eps30.mp4
- Fig2_EF30-eps07.mp4
- Fig2_EF30-eps21.mp4
- Fig2_EF30-eps29.mp4
- Fig2_EF50-eps07.mp4
- Fig2_EF50-eps23.mp4
- Fig2_hydrogel-eps07.mp4
- Fig2_hydrogel-eps27.mp4
