# Supplementary material for: Flow-induced oscillations of vocal-fold replicas with tuned extensibility and material properties
Source: Sci Rep. 2023 Dec 19;13:22658. doi: 10.1038/s41598-023-48080-x (PMC10730560; doi:10.1038/s41598-023-48080-x)
Supplement: Supplementary file 4 — Supplementary Figure 3. [file 41598_2023_48080_MOESM4_ESM.zip]

Archive with 4 entries (4 files):
- Fig3_EF10-eps27.mp4
- Fig3_EF30-eps26.mp4
- Fig3_EF50-eps20.mp4
- Fig3_hydrogel-eps24.mp4
