# Supplementary material for: Flow-induced oscillations of vocal-fold replicas with tuned extensibility and material properties
Source: Sci Rep. 2023 Dec 19;13:22658. doi: 10.1038/s41598-023-48080-x (PMC10730560; doi:10.1038/s41598-023-48080-x)
Supplement: Supplementary file 5 — Supplementary Figure S4. [file 41598_2023_48080_MOESM5_ESM.zip]

Archive with 6 entries (6 files):
- FigS4_a.wav
- FigS4_b.wav
- FigS4_c.wav
- FigS4_d.wav
- FigS4_e.wav
- FigS4_f.wav
